# Supplementary material for: Expression of Idh1R132H in the Murine Subventricular Zone Stem Cell Niche Recapitulates Features of Early Gliomagenesis
Source: Cancer Cell. 2016 Oct 10;30(4):578–94. doi: 10.1016/j.ccell.2016.08.017 (PMC5064912; doi:10.1016/j.ccell.2016.08.017)
Supplement: Table S1. Gene Set Enrichment Analysis of mRNA Expression Profiling in Tam-Idh1-KI and Control SVZs, Related to Figure 8 [file mmc2.xlsx]

## Sheet: ST1
Table S1, related to Figure 8. Gene set enrichment analysis of mRNA expression profiling in Tam-Idh1-KI and control SVZs
NAME	SIZE	ES	NES	NOM p val	FDR q val	FWER p val	RANK AT MAX	LEADING EDGE
Concordant
REACTOME_TELOMERE_MAINTENANCE	49	0.721314	2.50059	0	0	0	4328	tags=80%, list=24%, signal=105%
LE_EGR2_TARGETS_UP	82	0.658538	2.45916	0	0	0	2623	tags=54%, list=15%, signal=63%
REACTOME_MEIOSIS	70	0.663763	2.4383	0	0	0	4234	tags=69%, list=24%, signal=90%
KOBAYASHI_EGFR_SIGNALING_24HR_DN	180	0.586501	2.40061	0	0	0	4376	tags=58%, list=25%, signal=77%
REACTOME_CHROMOSOME_MAINTENANCE	80	0.648434	2.39709	0	0	0	4328	tags=69%, list=24%, signal=91%
CHANG_CYCLING_GENES	94	0.630603	2.38544	0	0	0	4328	tags=66%, list=24%, signal=87%
REACTOME_MEIOTIC_RECOMBINATION	52	0.678472	2.35055	0	0	0	3962	tags=67%, list=22%, signal=86%
LEE_EARLY_T_LYMPHOCYTE_UP	59	0.658181	2.34684	0	0	0	2623	tags=54%, list=15%, signal=63%
ISHIDA_E2F_TARGETS	39	0.717765	2.34061	0	0	0	3018	tags=67%, list=17%, signal=80%
ZHOU_CELL_CYCLE_GENES_IN_IR_RESPONSE_24HR	84	0.6155	2.33974	0	0	0	4876	tags=67%, list=28%, signal=92%
MORI_IMMATURE_B_LYMPHOCYTE_DN	67	0.635084	2.30512	0	0	0	4824	tags=73%, list=27%, signal=100%
GRAHAM_CML_DIVIDING_VS_NORMAL_QUIESCENT_UP	121	0.584229	2.30079	0	0	0	4595	tags=58%, list=26%, signal=78%
KONG_E2F3_TARGETS	75	0.623709	2.29922	0	0	0	3018	tags=53%, list=17%, signal=64%
GOBERT_OLIGODENDROCYTE_DIFFERENTIATION_UP	392	0.534622	2.2953	0	0	0	4325	tags=52%, list=24%, signal=67%
ROSTY_CERVICAL_CANCER_PROLIFERATION_CLUSTER	101	0.587671	2.28797	0	0	0	4633	tags=67%, list=26%, signal=91%
KEGG_DNA_REPLICATION	31	0.725064	2.28476	0	0	0	2474	tags=61%, list=14%, signal=71%
REACTOME_MEIOTIC_SYNAPSIS	46	0.680764	2.27804	0	0	0	4234	tags=74%, list=24%, signal=97%
WHITEFORD_PEDIATRIC_CANCER_MARKERS	88	0.600401	2.2699	0	0	0	4560	tags=67%, list=26%, signal=90%
SOTIRIOU_BREAST_CANCER_GRADE_1_VS_3_UP	104	0.595006	2.26747	0	0	0	3086	tags=46%, list=17%, signal=56%
WINNEPENNINCKX_MELANOMA_METASTASIS_UP	113	0.582144	2.26556	0	0	0	4824	tags=60%, list=27%, signal=82%
REACTOME_PACKAGING_OF_TELOMERE_ENDS	30	0.723852	2.26187	0	0	0	4234	tags=83%, list=24%, signal=109%
REACTOME_DNA_REPLICATION	154	0.559574	2.2551	0	0	0	4876	tags=51%, list=28%, signal=70%
MISSIAGLIA_REGULATED_BY_METHYLATION_DN	85	0.598729	2.25212	0	0	0	4516	tags=67%, list=26%, signal=90%
WHITFIELD_CELL_CYCLE_LITERATURE	32	0.7168	2.24684	0	0	0	2641	tags=59%, list=15%, signal=70%
WONG_EMBRYONIC_STEM_CELL_CORE	268	0.532519	2.24085	0	0	0	4584	tags=50%, list=26%, signal=67%
REACTOME_RNA_POL_I_PROMOTER_OPENING	37	0.694997	2.23971	0	0	0	4234	tags=78%, list=24%, signal=103%
PUJANA_BREAST_CANCER_WITH_BRCA1_MUTATED_UP	46	0.649214	2.22273	0	4.02144e-05	0.001	4568	tags=72%, list=26%, signal=96%
REACTOME_CELL_CYCLE	299	0.522808	2.21126	0	3.87782e-05	0.001	5034	tags=54%, list=28%, signal=74%
CROONQUIST_IL6_DEPRIVATION_DN	74	0.605077	2.20809	0	7.54567e-05	0.002	4454	tags=65%, list=25%, signal=86%
KEGG_SYSTEMIC_LUPUS_ERYTHEMATOSUS	73	0.607552	2.20136	0	0.000109648	0.003	4337	tags=66%, list=25%, signal=87%
MORI_LARGE_PRE_BII_LYMPHOCYTE_UP	66	0.611084	2.19845	0	0.000106111	0.003	2293	tags=45%, list=13%, signal=52%
JOHANSSON_GLIOMAGENESIS_BY_PDGFB_UP	49	0.642602	2.19283	0	0.000102795	0.003	3113	tags=55%, list=18%, signal=67%
GRAHAM_NORMAL_QUIESCENT_VS_NORMAL_DIVIDING_DN	58	0.621189	2.18394	0	0.000133062	0.004	2798	tags=50%, list=16%, signal=59%
REACTOME_DEPOSITION_OF_NEW_CENPA_CONTAINING_NUCLEOSOMES_AT_THE_CENTROMERE	43	0.651597	2.17828	0	0.000129148	0.004	4992	tags=77%, list=28%, signal=107%
GAVIN_FOXP3_TARGETS_CLUSTER_P6	63	0.606857	2.17373	0	0.000125458	0.004	2811	tags=48%, list=16%, signal=56%
FURUKAWA_DUSP6_TARGETS_PCI35_DN	51	0.627351	2.16686	0	0.000121973	0.004	2747	tags=51%, list=16%, signal=60%
REACTOME_MITOTIC_M_M_G1_PHASES	137	0.543447	2.15912	0	0.000148473	0.005	3766	tags=42%, list=21%, signal=52%
SENGUPTA_NASOPHARYNGEAL_CARCINOMA_DN	171	0.528553	2.15668	0	0.000173622	0.006	2619	tags=39%, list=15%, signal=45%
REACTOME_S_PHASE	84	0.568331	2.15654	0	0.000169171	0.006	4773	tags=48%, list=27%, signal=65%
BURTON_ADIPOGENESIS_3	76	0.580593	2.15234	0	0.000164941	0.006	3525	tags=54%, list=20%, signal=67%
REACTOME_RNA_POL_I_TRANSCRIPTION	58	0.614361	2.15191	0	0.000160918	0.006	3962	tags=59%, list=22%, signal=75%
REACTOME_DNA_STRAND_ELONGATION	25	0.711176	2.15163	0	0.000157087	0.006	4773	tags=84%, list=27%, signal=115%
FUJII_YBX1_TARGETS_DN	164	0.532392	2.14996	0	0.000153434	0.006	5083	tags=54%, list=29%, signal=75%
ZHANG_TLX_TARGETS_60HR_DN	203	0.517187	2.14324	0	0.000149947	0.006	4957	tags=57%, list=28%, signal=78%
MARSON_BOUND_BY_E2F4_UNSTIMULATED	479	0.490416	2.13725	0	0.000146614	0.006	4320	tags=46%, list=24%, signal=59%
SONG_TARGETS_OF_IE86_CMV_PROTEIN	51	0.616502	2.13692	0	0.000143427	0.006	4973	tags=67%, list=28%, signal=92%
CHIANG_LIVER_CANCER_SUBCLASS_PROLIFERATION_UP	117	0.544445	2.13447	0	0.000140376	0.006	2273	tags=38%, list=13%, signal=43%
GREENBAUM_E2A_TARGETS_UP	24	0.72648	2.13407	0	0.000137451	0.006	3478	tags=71%, list=20%, signal=88%
RHODES_UNDIFFERENTIATED_CANCER	54	0.610656	2.13101	0	0.000179913	0.008	2468	tags=44%, list=14%, signal=51%
REACTOME_ACTIVATION_OF_THE_PRE_REPLICATIVE_COMPLEX	19	0.761543	2.12542	0	0.000198432	0.009	2034	tags=74%, list=11%, signal=83%
FEVR_CTNNB1_TARGETS_DN	385	0.492149	2.11973	0	0.000194541	0.009	5428	tags=54%, list=31%, signal=76%
KANG_DOXORUBICIN_RESISTANCE_UP	44	0.628191	2.11655	0	0.000212116	0.01	4048	tags=73%, list=23%, signal=94%
REICHERT_MITOSIS_LIN9_TARGETS	19	0.76297	2.11561	0	0.000229198	0.011	2306	tags=74%, list=13%, signal=85%
LY_AGING_OLD_DN	40	0.634896	2.1134	0	0.000224953	0.011	2703	tags=52%, list=15%, signal=62%
REACTOME_CELL_CYCLE_MITOTIC	243	0.502739	2.11206	0	0.000220863	0.011	5034	tags=50%, list=28%, signal=69%
PAL_PRMT5_TARGETS_UP	150	0.525509	2.10677	0	0.000256611	0.013	4866	tags=54%, list=28%, signal=74%
REACTOME_TRANSCRIPTION	150	0.523831	2.10624	0	0.000252109	0.013	4555	tags=52%, list=26%, signal=69%
REACTOME_RNA_POL_I_RNA_POL_III_AND_MITOCHONDRIAL_TRANSCRIPTION	88	0.559134	2.10609	0	0.000247762	0.013	4951	tags=58%, list=28%, signal=80%
REACTOME_SYNTHESIS_OF_DNA	72	0.574292	2.10596	0	0.000262127	0.014	4773	tags=49%, list=27%, signal=66%
FOURNIER_ACINAR_DEVELOPMENT_LATE_2	212	0.510864	2.10591	0	0.000257759	0.014	4326	tags=49%, list=24%, signal=64%
SCIBETTA_KDM5B_TARGETS_DN	60	0.592943	2.10525	0	0.000253533	0.014	2827	tags=45%, list=16%, signal=53%
REACTOME_ACTIVATION_OF_ATR_IN_RESPONSE_TO_REPLICATION_STRESS	26	0.697654	2.1049	0	0.000249444	0.014	2791	tags=69%, list=16%, signal=82%
LEIN_OLIGODENDROCYTE_MARKERS	56	0.599603	2.09976	0	0.000245484	0.014	3209	tags=55%, list=18%, signal=67%
FRASOR_RESPONSE_TO_SERM_OR_FULVESTRANT_DN	41	0.628451	2.09827	0	0.000241649	0.014	4454	tags=68%, list=25%, signal=91%
LINDGREN_BLADDER_CANCER_CLUSTER_3_UP	239	0.499609	2.09441	0	0.000237931	0.014	4865	tags=51%, list=27%, signal=70%
ZHOU_CELL_CYCLE_GENES_IN_IR_RESPONSE_6HR	58	0.588857	2.08483	0	0.000301127	0.018	4876	tags=62%, list=28%, signal=85%
REACTOME_AMYLOIDS	52	0.599991	2.08132	0	0.000313119	0.019	3962	tags=67%, list=22%, signal=86%
ZHAN_MULTIPLE_MYELOMA_PR_UP	28	0.673723	2.07945	0	0.000308514	0.019	2303	tags=54%, list=13%, signal=61%
BASAKI_YBX1_TARGETS_UP	211	0.496018	2.07909	0	0.000304043	0.019	3946	tags=44%, list=22%, signal=55%
KAUFFMANN_DNA_REPLICATION_GENES	109	0.534767	2.07908	0	0.000299699	0.019	3202	tags=44%, list=18%, signal=53%
BLUM_RESPONSE_TO_SALIRASIB_DN	267	0.491749	2.07897	0	0.000295478	0.019	4491	tags=49%, list=25%, signal=65%
SHEPARD_BMYB_MORPHOLINO_DN	145	0.516312	2.07447	0	0.000291374	0.019	2798	tags=37%, list=16%, signal=44%
CROONQUIST_NRAS_SIGNALING_DN	59	0.590293	2.07394	0	0.000302649	0.02	4454	tags=69%, list=25%, signal=93%
GOLDRATH_ANTIGEN_RESPONSE	244	0.495366	2.07207	0	0.000298559	0.02	4549	tags=49%, list=26%, signal=65%
ZHENG_GLIOBLASTOMA_PLASTICITY_UP	195	0.502519	2.0692	0	0.000309386	0.021	3902	tags=46%, list=22%, signal=58%
ZHANG_TLX_TARGETS_UP	64	0.571022	2.06564	0	0.000334227	0.023	4270	tags=58%, list=24%, signal=76%
PID_FANCONI_PATHWAY	35	0.635882	2.05992	0	0.000373139	0.026	3902	tags=54%, list=22%, signal=70%
SCIAN_CELL_CYCLE_TARGETS_OF_TP53_AND_TP73_DN	17	0.745304	2.05906	0	0.000368355	0.026	1443	tags=53%, list=8%, signal=58%
HOFFMANN_LARGE_TO_SMALL_PRE_BII_LYMPHOCYTE_UP	121	0.522058	2.0581	0	0.000363693	0.026	4893	tags=56%, list=28%, signal=77%
LEE_LIVER_CANCER_SURVIVAL_DN	138	0.51622	2.05767	0	0.000359147	0.026	4443	tags=48%, list=25%, signal=63%
ASTON_MAJOR_DEPRESSIVE_DISORDER_DN	132	0.515315	2.05165	0	0.000409385	0.03	2507	tags=36%, list=14%, signal=41%
MARKEY_RB1_ACUTE_LOF_DN	167	0.503526	2.04845	0	0.000404393	0.03	5265	tags=59%, list=30%, signal=83%
BENPORATH_ES_1	268	0.484076	2.04533	0	0.000479324	0.036	3883	tags=42%, list=22%, signal=53%
STEGER_ADIPOGENESIS_DN	20	0.729893	2.04491	0	0.000473618	0.036	2830	tags=55%, list=16%, signal=65%
DUTERTRE_ESTRADIOL_RESPONSE_24HR_UP	236	0.491079	2.04392	0	0.000468046	0.036	4541	tags=51%, list=26%, signal=67%
RIZ_ERYTHROID_DIFFERENTIATION	60	0.583979	2.04368	0	0.000462603	0.036	4908	tags=62%, list=28%, signal=85%
AMUNDSON_GAMMA_RADIATION_RESPONSE	26	0.668948	2.04162	0	0.000520957	0.041	2707	tags=58%, list=15%, signal=68%
PUJANA_XPRSS_INT_NETWORK	133	0.513508	2.03741	0	0.000527638	0.042	4328	tags=54%, list=24%, signal=71%
LU_AGING_BRAIN_UP	205	0.493119	2.0363	0	0.000534077	0.043	4621	tags=48%, list=26%, signal=65%
BERENJENO_TRANSFORMED_BY_RHOA_UP	396	0.470626	2.0332	0	0.000602055	0.049	5029	tags=48%, list=28%, signal=66%
SHEPARD_BMYB_TARGETS	51	0.58806	2.02793	0	0.000656325	0.054	3201	tags=43%, list=18%, signal=53%
CREIGHTON_ENDOCRINE_THERAPY_RESISTANCE_2	242	0.488593	2.02514	0	0.000685297	0.057	3108	tags=37%, list=18%, signal=44%
REN_BOUND_BY_E2F	50	0.589044	2.01989	0	0.000749818	0.063	5084	tags=68%, list=29%, signal=95%
GOTZMANN_EPITHELIAL_TO_MESENCHYMAL_TRANSITION_UP	53	0.574153	2.01613	0	0.000800845	0.066	4910	tags=60%, list=28%, signal=83%
ODONNELL_TARGETS_OF_MYC_AND_TFRC_DN	29	0.651605	2.015	0	0.000815585	0.068	4973	tags=83%, list=28%, signal=115%
REACTOME_MITOTIC_PROMETAPHASE	74	0.550314	2.01303	0	0.000830169	0.07	4876	tags=54%, list=28%, signal=74%
REACTOME_EXTENSION_OF_TELOMERES	19	0.723999	2.0122	0	0.000821611	0.07	4328	tags=74%, list=24%, signal=97%
LI_WILMS_TUMOR_VS_FETAL_KIDNEY_1_DN	132	0.501585	2.00994	0	0.000869465	0.075	4568	tags=50%, list=26%, signal=67%
LI_WILMS_TUMOR_ANAPLASTIC_UP	17	0.721226	2.00948	0	0.000882759	0.076	3018	tags=71%, list=17%, signal=85%
MOLENAAR_TARGETS_OF_CCND1_AND_CDK4_DN	35	0.628803	2.00636	0	0.000962514	0.084	2460	tags=51%, list=14%, signal=60%
LIM_MAMMARY_LUMINAL_MATURE_DN	85	0.530823	1.99214	0	0.00124836	0.106	3477	tags=42%, list=20%, signal=52%
KAUFFMANN_DNA_REPAIR_GENES	174	0.491359	1.99183	0	0.00123612	0.106	4585	tags=48%, list=26%, signal=64%
MORI_PRE_BI_LYMPHOCYTE_UP	60	0.562886	1.98652	0	0.00126702	0.11	2329	tags=43%, list=13%, signal=50%
REACTOME_G2_M_CHECKPOINTS	29	0.643647	1.98315	0	0.00132931	0.115	2791	tags=66%, list=16%, signal=78%
PUJANA_BRCA2_PCC_NETWORK	322	0.46507	1.98084	0	0.00135885	0.119	4973	tags=50%, list=28%, signal=68%
WU_APOPTOSIS_BY_CDKN1A_VIA_TP53	43	0.591169	1.97898	0	0.00138791	0.123	3463	tags=51%, list=20%, signal=63%
TANG_SENESCENCE_TP53_TARGETS_DN	35	0.610285	1.97776	0	0.00140619	0.125	4270	tags=57%, list=24%, signal=75%
MUELLER_PLURINET	212	0.476184	1.97539	0	0.00148508	0.134	4898	tags=49%, list=28%, signal=67%
SARRIO_EPITHELIAL_MESENCHYMAL_TRANSITION_UP	125	0.496924	1.96874	0	0.0016335	0.147	4328	tags=50%, list=24%, signal=66%
ZHANG_TLX_TARGETS_36HR_DN	134	0.494423	1.96294	0	0.00183002	0.164	4932	tags=53%, list=28%, signal=73%
BOYAULT_LIVER_CANCER_SUBCLASS_G5_DN	16	0.723014	1.95757	0	0.00197272	0.178	2190	tags=50%, list=12%, signal=57%
KAMMINGA_EZH2_TARGETS	31	0.614777	1.95152	0	0.00208344	0.188	4328	tags=65%, list=24%, signal=85%
RORIE_TARGETS_OF_EWSR1_FLI1_FUSION_UP	20	0.682278	1.95082	0	0.00207474	0.189	1517	tags=40%, list=9%, signal=44%
RUIZ_TNC_TARGETS_DN	98	0.508756	1.94621	0	0.0021921	0.2	3902	tags=45%, list=22%, signal=57%
YAO_TEMPORAL_RESPONSE_TO_PROGESTERONE_CLUSTER_15	25	0.631985	1.94506	0	0.00225002	0.206	4454	tags=60%, list=25%, signal=80%
YAO_TEMPORAL_RESPONSE_TO_PROGESTERONE_CLUSTER_13	138	0.484735	1.94435	0	0.00228805	0.211	6131	tags=61%, list=35%, signal=92%
TARTE_PLASMA_CELL_VS_PLASMABLAST_DN	252	0.462365	1.93931	0	0.00246719	0.225	4849	tags=44%, list=27%, signal=60%
FARMER_BREAST_CANCER_CLUSTER_2	21	0.664663	1.93806	0	0.00247439	0.227	2447	tags=52%, list=14%, signal=61%
REACTOME_LAGGING_STRAND_SYNTHESIS	16	0.721589	1.93797	0.00142248	0.00247211	0.227	4328	tags=75%, list=24%, signal=99%
KEGG_NUCLEOTIDE_EXCISION_REPAIR	41	0.597739	1.93719	0	0.0024791	0.23	4951	tags=56%, list=28%, signal=78%
BENPORATH_PROLIFERATION	110	0.499796	1.93522	0	0.00256869	0.241	4824	tags=54%, list=27%, signal=73%
ODONNELL_TFRC_TARGETS_DN	88	0.50947	1.93453	0	0.00258415	0.243	3297	tags=43%, list=19%, signal=53%
IWANAGA_E2F1_TARGETS_INDUCED_BY_SERUM	20	0.673515	1.9317	0	0.00266216	0.252	3883	tags=65%, list=22%, signal=83%
REACTOME_DNA_REPAIR	86	0.513476	1.93102	0	0.00266758	0.253	4328	tags=44%, list=24%, signal=58%
LY_AGING_PREMATURE_DN	20	0.677361	1.92922	0.00145773	0.0027349	0.26	2155	tags=60%, list=12%, signal=68%
RHODES_CANCER_META_SIGNATURE	54	0.543327	1.9287	0	0.00273078	0.262	4899	tags=54%, list=28%, signal=74%
LINDGREN_BLADDER_CANCER_CLUSTER_1_DN	281	0.457829	1.92383	0	0.00291853	0.28	4304	tags=43%, list=24%, signal=56%
NGO_MALIGNANT_GLIOMA_1P_LOH	16	0.704779	1.9214	0	0.00307736	0.295	1221	tags=44%, list=7%, signal=47%
STEIN_ESRRA_TARGETS_RESPONSIVE_TO_ESTROGEN_DN	34	0.595874	1.91477	0	0.00337115	0.319	1129	tags=32%, list=6%, signal=34%
BERTUCCI_INVASIVE_CARCINOMA_DUCTAL_VS_LOBULAR_DN	37	0.586327	1.91165	0	0.00348973	0.334	2279	tags=35%, list=13%, signal=40%
REACTOME_MITOTIC_G1_G1_S_PHASES	101	0.4966	1.90595	0	0.00379998	0.364	4773	tags=45%, list=27%, signal=61%
HORIUCHI_WTAP_TARGETS_DN	218	0.455833	1.90588	0	0.0037712	0.364	3039	tags=34%, list=17%, signal=41%
BURTON_ADIPOGENESIS_PEAK_AT_16HR	34	0.592937	1.9054	0	0.0037759	0.366	2400	tags=44%, list=14%, signal=51%
NAKAYAMA_SOFT_TISSUE_TUMORS_PCA2_UP	59	0.534526	1.90369	0	0.00384692	0.372	2273	tags=36%, list=13%, signal=41%
PICCALUGA_ANGIOIMMUNOBLASTIC_LYMPHOMA_UP	159	0.471028	1.89948	0	0.00413781	0.396	3411	tags=37%, list=19%, signal=46%
SHEPARD_CRUSH_AND_BURN_MUTANT_DN	128	0.484522	1.89896	0	0.00413988	0.4	3297	tags=34%, list=19%, signal=41%
GARGALOVIC_RESPONSE_TO_OXIDIZED_PHOSPHOLIPIDS_TURQUOISE_DN	32	0.59813	1.89896	0	0.00410966	0.4	4679	tags=56%, list=26%, signal=76%
REACTOME_M_G1_TRANSITION	61	0.532593	1.89758	0	0.0041362	0.404	4773	tags=43%, list=27%, signal=58%
EGUCHI_CELL_CYCLE_RB1_TARGETS	16	0.697342	1.89552	0	0.00428167	0.416	1129	tags=50%, list=6%, signal=53%
PUJANA_BRCA_CENTERED_NETWORK	99	0.50023	1.89529	0	0.00425108	0.416	4328	tags=52%, list=24%, signal=68%
REACTOME_GLOBAL_GENOMIC_NER_GG_NER	31	0.60159	1.8913	0	0.00451903	0.435	4951	tags=55%, list=28%, signal=76%
YU_MYC_TARGETS_UP	27	0.624942	1.89073	0.00136986	0.00456537	0.442	1686	tags=44%, list=10%, signal=49%
REACTOME_METABOLISM_OF_NON_CODING_RNA	41	0.564946	1.89013	0	0.00460294	0.448	4758	tags=59%, list=27%, signal=80%
LEIN_CHOROID_PLEXUS_MARKERS	74	0.509195	1.88826	0	0.0047093	0.456	2703	tags=39%, list=15%, signal=46%
REACTOME_NUCLEOTIDE_EXCISION_REPAIR	41	0.561292	1.88663	0	0.0047604	0.464	4951	tags=51%, list=28%, signal=71%
BIOCARTA_HCMV_PATHWAY	16	0.696913	1.88483	0.00140845	0.00485634	0.471	3592	tags=56%, list=20%, signal=71%
REACTOME_CELL_CYCLE_CHECKPOINTS	92	0.496812	1.88279	0	0.00489143	0.476	4789	tags=45%, list=27%, signal=61%
CHIANG_LIVER_CANCER_SUBCLASS_UNANNOTATED_DN	150	0.463363	1.88259	0	0.00486582	0.476	5404	tags=54%, list=31%, signal=77%
WHITFIELD_CELL_CYCLE_G2_M	151	0.469678	1.88178	0	0.00488514	0.478	4692	tags=50%, list=27%, signal=68%
VECCHI_GASTRIC_CANCER_EARLY_UP	272	0.448188	1.88103	0	0.0049265	0.483	4644	tags=45%, list=26%, signal=60%
KEGG_MISMATCH_REPAIR	21	0.650495	1.876	0	0.00525279	0.506	2474	tags=43%, list=14%, signal=50%
HUANG_GATA2_TARGETS_DN	60	0.528342	1.87433	0.00123609	0.00534951	0.517	4745	tags=52%, list=27%, signal=70%
AMUNDSON_POOR_SURVIVAL_AFTER_GAMMA_RADIATION_2G	130	0.469422	1.87212	0	0.00548105	0.53	3877	tags=39%, list=22%, signal=50%
FRIDMAN_SENESCENCE_UP	61	0.521694	1.8718	0	0.00545267	0.53	3592	tags=41%, list=20%, signal=51%
BALDWIN_PRKCI_TARGETS_UP	28	0.613259	1.87107	0	0.00548151	0.534	2678	tags=39%, list=15%, signal=46%
TOYOTA_TARGETS_OF_MIR34B_AND_MIR34C	300	0.443367	1.87094	0	0.00546052	0.535	4973	tags=45%, list=28%, signal=61%
PID_ATR_PATHWAY	32	0.598176	1.86904	0.00135135	0.00557397	0.548	3743	tags=56%, list=21%, signal=71%
REACTOME_G1_S_TRANSITION	81	0.508188	1.86832	0	0.00560902	0.554	4773	tags=42%, list=27%, signal=57%
IGLESIAS_E2F_TARGETS_UP	122	0.47321	1.86709	0	0.00571302	0.561	4871	tags=48%, list=28%, signal=65%
BENPORATH_CYCLING_GENES	454	0.430311	1.86705	0	0.00567731	0.561	4376	tags=41%, list=25%, signal=53%
KHETCHOUMIAN_TRIM24_TARGETS_UP	39	0.57295	1.86648	0.00125313	0.00569693	0.565	2238	tags=33%, list=13%, signal=38%
PANGAS_TUMOR_SUPPRESSION_BY_SMAD1_AND_SMAD5_UP	103	0.479826	1.86287	0	0.00591435	0.583	2843	tags=34%, list=16%, signal=40%
SERVITJA_LIVER_HNF1A_TARGETS_UP	90	0.49654	1.86283	0	0.00587807	0.583	1270	tags=26%, list=7%, signal=27%
SANSOM_WNT_PATHWAY_REQUIRE_MYC	46	0.540721	1.86197	0	0.00594348	0.589	3198	tags=37%, list=18%, signal=45%
MORI_MATURE_B_LYMPHOCYTE_DN	58	0.528803	1.8608	0	0.00598136	0.592	2722	tags=41%, list=15%, signal=49%
OXFORD_RALA_OR_RALB_TARGETS_UP	37	0.566909	1.86018	0	0.00601179	0.596	2155	tags=38%, list=12%, signal=43%
WANG_RESPONSE_TO_GSK3_INHIBITOR_SB216763_DN	263	0.445056	1.85759	0	0.00618117	0.613	4928	tags=47%, list=28%, signal=64%
MANALO_HYPOXIA_DN	227	0.444138	1.85711	0	0.00617746	0.616	4881	tags=44%, list=28%, signal=59%
KOHOUTEK_CCNT1_TARGETS	41	0.556051	1.85518	0	0.00631119	0.623	2507	tags=41%, list=14%, signal=48%
KARLSSON_TGFB1_TARGETS_DN	168	0.454911	1.85496	0	0.00629357	0.625	4820	tags=45%, list=27%, signal=62%
CAIRO_HEPATOBLASTOMA_CLASSES_UP	475	0.425415	1.85298	0	0.00648368	0.642	4899	tags=44%, list=28%, signal=59%
STREICHER_LSM1_TARGETS_UP	37	0.569156	1.84824	0	0.00693523	0.668	3442	tags=49%, list=19%, signal=60%
ZHANG_BREAST_CANCER_PROGENITORS_UP	303	0.436679	1.84766	0	0.00697181	0.669	4898	tags=44%, list=28%, signal=59%
BURTON_ADIPOGENESIS_7	43	0.545466	1.84457	0	0.00720481	0.678	4322	tags=53%, list=24%, signal=71%
MALONEY_RESPONSE_TO_17AAG_DN	64	0.512747	1.84278	0.00122399	0.00735992	0.687	3923	tags=41%, list=22%, signal=52%
FERRANDO_T_ALL_WITH_MLL_ENL_FUSION_DN	67	0.506606	1.84181	0	0.00739985	0.69	3600	tags=43%, list=20%, signal=54%
AFFAR_YY1_TARGETS_DN	153	0.454672	1.84154	0	0.00737693	0.69	3018	tags=35%, list=17%, signal=41%
CHIARADONNA_NEOPLASTIC_TRANSFORMATION_KRAS_CDC25_DN	40	0.559979	1.84072	0.00130548	0.00744094	0.696	2662	tags=43%, list=15%, signal=50%
PYEON_CANCER_HEAD_AND_NECK_VS_CERVICAL_UP	114	0.471784	1.83319	0	0.0083948	0.735	4319	tags=45%, list=24%, signal=59%
PASINI_SUZ12_TARGETS_DN	254	0.434274	1.83277	0	0.00841611	0.739	3428	tags=33%, list=19%, signal=40%
CHIARADONNA_NEOPLASTIC_TRANSFORMATION_KRAS_DN	120	0.466812	1.83058	0	0.00855917	0.75	3951	tags=43%, list=22%, signal=54%
SHEDDEN_LUNG_CANCER_POOR_SURVIVAL_A6	337	0.430736	1.83051	0	0.00853036	0.75	4584	tags=43%, list=26%, signal=57%
KEGG_SPLICEOSOME	88	0.4847	1.83015	0	0.00853238	0.753	5127	tags=57%, list=29%, signal=80%
SHIN_B_CELL_LYMPHOMA_CLUSTER_8	21	0.634688	1.82983	0.00135318	0.00852195	0.755	2215	tags=48%, list=13%, signal=54%
PID_TELOMERASE_PATHWAY	50	0.524836	1.82701	0	0.00890055	0.771	4543	tags=46%, list=26%, signal=62%
REACTOME_PROCESSING_OF_CAPPED_INTRON_CONTAINING_PRE_MRNA	103	0.480498	1.82671	0	0.00888267	0.772	3928	tags=45%, list=22%, signal=57%
BHATTACHARYA_EMBRYONIC_STEM_CELL	66	0.509988	1.82669	0	0.00883517	0.772	5175	tags=59%, list=29%, signal=83%
LEE_LIVER_CANCER_DENA_UP	41	0.545101	1.82559	0.00129702	0.00892957	0.779	3411	tags=49%, list=19%, signal=60%
YANAGIHARA_ESX1_TARGETS	25	0.604096	1.82475	0	0.0089642	0.782	3183	tags=52%, list=18%, signal=63%
ZWANG_DOWN_BY_2ND_EGF_PULSE	96	0.47598	1.82182	0	0.00930149	0.798	3808	tags=41%, list=22%, signal=51%
KEGG_HOMOLOGOUS_RECOMBINATION	22	0.62471	1.81989	0.00140647	0.00958881	0.809	5349	tags=68%, list=30%, signal=98%
VERNELL_RETINOBLASTOMA_PATHWAY_UP	56	0.516883	1.81935	0.00243605	0.00961972	0.813	4932	tags=54%, list=28%, signal=74%
REACTOME_METAL_ION_SLC_TRANSPORTERS	19	0.646126	1.8157	0.00285714	0.0100683	0.831	657	tags=32%, list=4%, signal=33%
WEST_ADRENOCORTICAL_TUMOR_UP	226	0.434202	1.8137	0	0.0102903	0.84	2855	tags=29%, list=16%, signal=34%
REACTOME_TRANSCRIPTION_COUPLED_NER_TC_NER	36	0.562122	1.81319	0.00269906	0.0103	0.84	4951	tags=53%, list=28%, signal=73%
LIEN_BREAST_CARCINOMA_METAPLASTIC_VS_DUCTAL_UP	56	0.517227	1.81279	0	0.0103094	0.841	3062	tags=36%, list=17%, signal=43%
GROSS_HYPOXIA_VIA_ELK3_UP	162	0.450036	1.81078	0	0.0105377	0.847	4654	tags=44%, list=26%, signal=60%
WHITFIELD_CELL_CYCLE_G2	120	0.460202	1.80921	0	0.0107412	0.851	4541	tags=48%, list=26%, signal=63%
CHICAS_RB1_TARGETS_GROWING	172	0.448359	1.80857	0	0.0107816	0.853	3902	tags=43%, list=22%, signal=55%
WOO_LIVER_CANCER_RECURRENCE_DN	45	0.535053	1.80662	0.00377834	0.0109712	0.862	5829	tags=64%, list=33%, signal=96%
GENTILE_RESPONSE_CLUSTER_D3	47	0.522334	1.80532	0	0.0110706	0.866	3334	tags=38%, list=19%, signal=47%
COLINA_TARGETS_OF_4EBP1_AND_4EBP2	280	0.425541	1.80531	0	0.0110158	0.866	3656	tags=34%, list=21%, signal=42%
PID_PLK1_PATHWAY	30	0.573806	1.80419	0	0.0111138	0.87	2825	tags=43%, list=16%, signal=51%
SENESE_HDAC2_TARGETS_UP	85	0.481237	1.80409	0	0.0110701	0.87	3728	tags=38%, list=21%, signal=47%
REACTOME_MRNA_PROCESSING	119	0.464436	1.80271	0	0.0112269	0.873	5603	tags=54%, list=32%, signal=78%
KEGG_CELL_CYCLE	102	0.466796	1.8021	0	0.0112584	0.874	4789	tags=49%, list=27%, signal=67%
KIM_MYCL1_AMPLIFICATION_TARGETS_DN	15	0.682609	1.79741	0.00146843	0.0119586	0.885	1081	tags=53%, list=6%, signal=57%
LEE_LIVER_CANCER_MYC_UP	40	0.540872	1.79714	0.00257069	0.0119436	0.885	3589	tags=43%, list=20%, signal=53%
REACTOME_ABORTIVE_ELONGATION_OF_HIV1_TRANSCRIPT_IN_THE_ABSENCE_OF_TAT	18	0.646935	1.79701	0	0.0119024	0.885	4159	tags=61%, list=24%, signal=80%
TIEN_INTESTINE_PROBIOTICS_24HR_UP	432	0.416575	1.7961	0	0.0119979	0.888	4989	tags=42%, list=28%, signal=57%
GARCIA_TARGETS_OF_FLI1_AND_DAX1_DN	123	0.455912	1.7886	0	0.0131942	0.912	2089	tags=28%, list=12%, signal=32%
MARKEY_RB1_CHRONIC_LOF_UP	93	0.473391	1.78796	0	0.0132052	0.915	4893	tags=52%, list=28%, signal=71%
GERHOLD_ADIPOGENESIS_DN	48	0.523001	1.7846	0	0.0138027	0.927	3303	tags=40%, list=19%, signal=49%
HELLER_HDAC_TARGETS_UP	228	0.425838	1.78381	0	0.0138774	0.928	4982	tags=43%, list=28%, signal=58%
ZHANG_RESPONSE_TO_CANTHARIDIN_DN	56	0.508211	1.78083	0	0.0143375	0.934	4441	tags=48%, list=25%, signal=64%
BOUDOUKHA_BOUND_BY_IGF2BP2	82	0.478461	1.78014	0.00119617	0.0143836	0.936	4780	tags=48%, list=27%, signal=65%
BERENJENO_TRANSFORMED_BY_RHOA_FOREVER_UP	16	0.655484	1.7798	0.00578871	0.0143885	0.937	3113	tags=50%, list=18%, signal=61%
CONCANNON_APOPTOSIS_BY_EPOXOMICIN_DN	118	0.456942	1.77942	0	0.0143784	0.938	3756	tags=38%, list=21%, signal=48%
BOQUEST_STEM_CELL_CULTURED_VS_FRESH_DN	18	0.640785	1.77916	0	0.0143582	0.939	4982	tags=67%, list=28%, signal=93%
PETROVA_ENDOTHELIUM_LYMPHATIC_VS_BLOOD_UP	96	0.467702	1.77845	0	0.0144285	0.942	2798	tags=38%, list=16%, signal=44%
JIANG_AGING_CEREBRAL_CORTEX_UP	31	0.56601	1.77843	0.00274348	0.0143633	0.942	2825	tags=39%, list=16%, signal=46%
OHM_METHYLATED_IN_ADULT_CANCERS	21	0.613329	1.77764	0	0.0144876	0.942	1180	tags=29%, list=7%, signal=31%
SANSOM_APC_TARGETS_UP	90	0.472911	1.77764	0	0.0144226	0.942	3454	tags=40%, list=20%, signal=49%
RHEIN_ALL_GLUCOCORTICOID_THERAPY_DN	282	0.421686	1.77703	0	0.0145064	0.943	6484	tags=55%, list=37%, signal=85%
CUI_TCF21_TARGETS_2_UP	316	0.416175	1.77663	0	0.0145208	0.945	3547	tags=31%, list=20%, signal=38%
HOLLMANN_APOPTOSIS_VIA_CD40_DN	182	0.4329	1.77632	0	0.0145496	0.945	4609	tags=37%, list=26%, signal=50%
FOSTER_KDM1A_TARGETS_DN	168	0.440559	1.77474	0	0.0147535	0.95	6149	tags=52%, list=35%, signal=79%
HERNANDEZ_MITOTIC_ARREST_BY_DOCETAXEL_1_DN	25	0.58088	1.77171	0.0084507	0.0152376	0.955	3168	tags=44%, list=18%, signal=54%
DEMAGALHAES_AGING_UP	45	0.521302	1.77091	0.00128535	0.0153456	0.955	3280	tags=44%, list=19%, signal=54%
BOYAULT_LIVER_CANCER_SUBCLASS_G6_UP	49	0.509952	1.77036	0.00502513	0.0153795	0.955	3654	tags=39%, list=21%, signal=49%
CHARAFE_BREAST_CANCER_LUMINAL_VS_MESENCHYMAL_DN	344	0.411848	1.77004	0	0.015394	0.956	2911	tags=31%, list=16%, signal=36%
GUO_HEX_TARGETS_DN	50	0.510717	1.76979	0.00130548	0.0153562	0.956	4215	tags=48%, list=24%, signal=63%
NAKAMURA_CANCER_MICROENVIRONMENT_DN	36	0.54037	1.76919	0	0.0153998	0.957	4640	tags=50%, list=26%, signal=68%
WHITFIELD_CELL_CYCLE_G1_S	90	0.466422	1.76896	0	0.0153669	0.957	4902	tags=48%, list=28%, signal=66%
KEGG_BASE_EXCISION_REPAIR	28	0.578748	1.76776	0.00135685	0.0155604	0.961	4898	tags=57%, list=28%, signal=79%
SAKAI_TUMOR_INFILTRATING_MONOCYTES_DN	68	0.485454	1.76452	0	0.0160857	0.964	4824	tags=49%, list=27%, signal=66%
WILLERT_WNT_SIGNALING	15	0.658953	1.76148	0.00298063	0.0165863	0.967	1064	tags=33%, list=6%, signal=35%
REACTOME_REGULATION_OF_MITOTIC_CELL_CYCLE	66	0.481755	1.76125	0.00121655	0.0166188	0.968	5261	tags=41%, list=30%, signal=58%
BECKER_TAMOXIFEN_RESISTANCE_UP	33	0.560425	1.76105	0.00133869	0.0165958	0.969	1143	tags=24%, list=6%, signal=26%
PARK_HSC_MARKERS	35	0.543674	1.76	0.00132979	0.0167533	0.97	4767	tags=57%, list=27%, signal=78%
DEBIASI_APOPTOSIS_BY_REOVIRUS_INFECTION_DN	241	0.418201	1.75666	0	0.0174874	0.975	4056	tags=40%, list=23%, signal=51%
SENGUPTA_NASOPHARYNGEAL_CARCINOMA_UP	185	0.42879	1.75617	0	0.0175296	0.976	4328	tags=44%, list=24%, signal=57%
KIM_GLIS2_TARGETS_UP	58	0.505264	1.75513	0	0.0177128	0.977	3778	tags=43%, list=21%, signal=55%
REACTOME_INTERACTIONS_OF_VPR_WITH_HOST_CELLULAR_PROTEINS	28	0.569063	1.75498	0.00275103	0.0177037	0.977	3662	tags=54%, list=21%, signal=67%
BIDUS_METASTASIS_UP	159	0.436326	1.75479	0	0.0176495	0.977	4325	tags=41%, list=24%, signal=54%
XU_CREBBP_TARGETS_UP	21	0.614565	1.75425	0.00276625	0.0176901	0.978	3541	tags=62%, list=20%, signal=77%
YAMAZAKI_TCEB3_TARGETS_DN	154	0.435939	1.75319	0	0.0178241	0.979	4165	tags=40%, list=24%, signal=52%
ABRAMSON_INTERACT_WITH_AIRE	36	0.546547	1.75193	0.00135501	0.0180105	0.981	2633	tags=36%, list=15%, signal=42%
SMID_BREAST_CANCER_BASAL_UP	411	0.406516	1.7506	0	0.0182359	0.981	3018	tags=30%, list=17%, signal=36%
PYEON_HPV_POSITIVE_TUMORS_UP	53	0.501307	1.75041	0.00125313	0.0182071	0.982	4876	tags=57%, list=28%, signal=78%
REACTOME_LATE_PHASE_OF_HIV_LIFE_CYCLE	86	0.4618	1.74954	0	0.0183812	0.982	5217	tags=50%, list=29%, signal=71%
BRUECKNER_TARGETS_OF_MIRLET7A3_DN	53	0.505462	1.7487	0	0.018497	0.982	4219	tags=42%, list=24%, signal=54%
BOYAULT_LIVER_CANCER_SUBCLASS_G3_DN	30	0.569092	1.74815	0	0.0185509	0.984	4988	tags=57%, list=28%, signal=79%
SWEET_KRAS_TARGETS_UP	68	0.483647	1.74789	0.00120192	0.0185474	0.984	2702	tags=43%, list=15%, signal=50%
YAN_ESCAPE_FROM_ANOIKIS	16	0.636952	1.74667	0.00705219	0.0187351	0.984	1134	tags=31%, list=6%, signal=33%
DACOSTA_ERCC3_ALLELE_XPCS_VS_TTD_DN	27	0.570582	1.74578	0.00138122	0.0188816	0.984	3166	tags=37%, list=18%, signal=45%
HOEBEKE_LYMPHOID_STEM_CELL_DN	66	0.486945	1.7434	0	0.0194062	0.985	4464	tags=39%, list=25%, signal=52%
GAUSSMANN_MLL_AF4_FUSION_TARGETS_F_UP	118	0.439877	1.74252	0	0.0196097	0.985	4180	tags=39%, list=24%, signal=51%
VANLOO_SP3_TARGETS_DN	61	0.48683	1.74166	0	0.0197646	0.985	4028	tags=44%, list=23%, signal=57%
HAN_JNK_SINGALING_DN	31	0.542561	1.74104	0.00408719	0.0198458	0.986	2182	tags=39%, list=12%, signal=44%
VANHARANTA_UTERINE_FIBROID_WITH_7Q_DELETION_UP	54	0.4943	1.73859	0.00123457	0.0204099	0.986	4386	tags=52%, list=25%, signal=69%
TOMLINS_PROSTATE_CANCER_DN	32	0.546841	1.73846	0	0.0203615	0.986	1648	tags=38%, list=9%, signal=41%
REACTOME_TRANSPORT_OF_MATURE_MRNA_DERIVED_FROM_AN_INTRONLESS_TRANSCRIPT	29	0.554099	1.73843	0.00544218	0.0202967	0.986	3928	tags=55%, list=22%, signal=71%
OLSSON_E2F3_TARGETS_DN	34	0.542223	1.73798	0.0013245	0.0203119	0.986	2868	tags=47%, list=16%, signal=56%
CAIRO_LIVER_DEVELOPMENT_UP	130	0.438231	1.73777	0	0.0202687	0.986	3477	tags=31%, list=20%, signal=38%
REN_ALVEOLAR_RHABDOMYOSARCOMA_DN	351	0.405025	1.73754	0	0.0202298	0.986	3444	tags=34%, list=19%, signal=41%
REACTOME_BIOSYNTHESIS_OF_THE_N_GLYCAN_PRECURSOR_DOLICHOL_LIPID_LINKED_OLIGOSACCHARIDE_LLO_AND_TRANSFER_TO_A_NASCENT_PROTEIN	26	0.570064	1.73499	0.00280112	0.0208586	0.99	4738	tags=58%, list=27%, signal=79%
RODRIGUES_THYROID_CARCINOMA_POORLY_DIFFERENTIATED_UP	455	0.398547	1.73485	0	0.0208181	0.99	4618	tags=38%, list=26%, signal=50%
FONTAINE_THYROID_TUMOR_UNCERTAIN_MALIGNANCY_UP	28	0.566147	1.73222	0.00133869	0.0214108	0.993	3017	tags=43%, list=17%, signal=52%
REACTOME_INFLUENZA_LIFE_CYCLE	107	0.449207	1.73151	0	0.0215285	0.993	5740	tags=48%, list=32%, signal=70%
REACTOME_HIV_LIFE_CYCLE	97	0.454008	1.72938	0	0.0219831	0.996	5217	tags=51%, list=29%, signal=71%
RIGGI_EWING_SARCOMA_PROGENITOR_DN	117	0.439495	1.72877	0	0.0220938	0.996	1957	tags=26%, list=11%, signal=29%
REACTOME_APOPTOTIC_EXECUTION_PHASE	40	0.520764	1.72681	0.00262123	0.0225431	0.996	4835	tags=55%, list=27%, signal=76%
BONOME_OVARIAN_CANCER_POOR_SURVIVAL_DN	17	0.626674	1.72654	0.010279	0.0225055	0.996	2054	tags=41%, list=12%, signal=47%
HUANG_DASATINIB_RESISTANCE_UP	64	0.483549	1.72606	0	0.0225884	0.996	4856	tags=45%, list=27%, signal=62%
KAUFFMANN_MELANOMA_RELAPSE_UP	48	0.500203	1.725	0.0039267	0.0227351	0.996	4773	tags=58%, list=27%, signal=80%
LIEN_BREAST_CARCINOMA_METAPLASTIC	26	0.570118	1.72382	0.00276243	0.0230362	0.997	2881	tags=46%, list=16%, signal=55%
VALK_AML_WITH_FLT3_ITD	23	0.588229	1.72236	0.0013947	0.0233991	0.998	4233	tags=52%, list=24%, signal=68%
HU_GENOTOXIC_DAMAGE_4HR	27	0.562656	1.72104	0	0.0236839	0.999	2451	tags=41%, list=14%, signal=47%
MODY_HIPPOCAMPUS_PRENATAL	27	0.565526	1.72003	0.00273598	0.0239156	0.999	2641	tags=33%, list=15%, signal=39%
LASTOWSKA_NEUROBLASTOMA_COPY_NUMBER_UP	130	0.43096	1.7181	0	0.0244367	0.999	4492	tags=39%, list=25%, signal=52%
BRUINS_UVC_RESPONSE_MIDDLE	61	0.476039	1.71764	0	0.0244796	0.999	4999	tags=49%, list=28%, signal=68%
NIELSEN_LEIOMYOSARCOMA_DN	15	0.648513	1.71722	0.00580551	0.024483	0.999	4203	tags=67%, list=24%, signal=87%
PATTERSON_DOCETAXEL_RESISTANCE	19	0.604957	1.71669	0.00410959	0.024533	0.999	2822	tags=47%, list=16%, signal=56%
BENPORATH_NOS_TARGETS	125	0.436048	1.71661	0	0.0244662	0.999	3641	tags=34%, list=21%, signal=42%
REACTOME_RNA_POL_II_TRANSCRIPTION	76	0.468379	1.71657	0	0.0243922	0.999	5105	tags=50%, list=29%, signal=70%
YU_MYC_TARGETS_DN	34	0.541166	1.71519	0	0.0247321	0.999	3280	tags=41%, list=19%, signal=50%
PID_E2F_PATHWAY	54	0.495855	1.71338	0	0.0251069	0.999	3376	tags=41%, list=19%, signal=50%
TING_SILENCED_BY_DICER	18	0.620787	1.71271	0.00964187	0.0252382	0.999	2087	tags=33%, list=12%, signal=38%
HOOI_ST7_TARGETS_UP	55	0.495026	1.71246	0.00123305	0.0252158	0.999	1833	tags=25%, list=10%, signal=28%
WARTERS_RESPONSE_TO_IR_SKIN	47	0.49898	1.71124	0.00257732	0.0254518	0.999	4865	tags=55%, list=27%, signal=76%
BAE_BRCA1_TARGETS_UP	57	0.478572	1.711	0.00127226	0.0254329	0.999	4025	tags=42%, list=23%, signal=54%
MATZUK_SPERMATOCYTE	43	0.511556	1.71045	0.00130378	0.0255083	0.999	3734	tags=42%, list=21%, signal=53%
RUTELLA_RESPONSE_TO_HGF_VS_CSF2RB_AND_IL4_DN	172	0.419116	1.7101	0.00107527	0.0255607	0.999	4330	tags=40%, list=24%, signal=53%
BROCKE_APOPTOSIS_REVERSED_BY_IL6	107	0.43916	1.70961	0	0.025594	0.999	2881	tags=32%, list=16%, signal=38%
ALCALAY_AML_BY_NPM1_LOCALIZATION_DN	131	0.429804	1.7095	0	0.0255448	0.999	4988	tags=46%, list=28%, signal=63%
DAZARD_RESPONSE_TO_UV_SCC_UP	90	0.45122	1.70935	0	0.0255297	0.999	2939	tags=32%, list=17%, signal=38%
BIOCARTA_CELLCYCLE_PATHWAY	20	0.595812	1.70768	0.00416089	0.0259777	0.999	2604	tags=45%, list=15%, signal=53%
ROSS_LEUKEMIA_WITH_MLL_FUSIONS	54	0.487997	1.70647	0.00248139	0.026257	0.999	3373	tags=41%, list=19%, signal=50%
CHOW_RASSF1_TARGETS_UP	23	0.579575	1.70581	0.00141844	0.0263607	0.999	3604	tags=43%, list=20%, signal=55%
DANG_MYC_TARGETS_DN	25	0.56251	1.70334	0.0122449	0.0270776	0.999	3194	tags=40%, list=18%, signal=49%
ZAMORA_NOS2_TARGETS_UP	56	0.48277	1.70291	0.00126103	0.0271824	0.999	4660	tags=48%, list=26%, signal=65%
LI_INDUCED_T_TO_NATURAL_KILLER_UP	216	0.410863	1.70194	0	0.0274394	0.999	3319	tags=31%, list=19%, signal=37%
HELLER_HDAC_TARGETS_DN	215	0.414417	1.70145	0	0.0274544	0.999	5569	tags=47%, list=31%, signal=68%
SESTO_RESPONSE_TO_UV_C5	40	0.520131	1.70056	0.0025413	0.0276582	0.999	2678	tags=30%, list=15%, signal=35%
REACTOME_TRANSPORT_OF_RIBONUCLEOPROTEINS_INTO_THE_HOST_NUCLEUS	24	0.565201	1.69979	0.00275482	0.0278384	1	3662	tags=54%, list=21%, signal=68%
REACTOME_MRNA_SPLICING	78	0.456957	1.69862	0	0.0281763	1	5603	tags=54%, list=32%, signal=78%
MENSSEN_MYC_TARGETS	45	0.497602	1.69832	0.00383142	0.028171	1	5564	tags=56%, list=31%, signal=81%
BOYLAN_MULTIPLE_MYELOMA_PCA3_DN	47	0.496323	1.69747	0.00122699	0.0283593	1	3985	tags=45%, list=23%, signal=58%
NAKAMURA_METASTASIS_MODEL_DN	33	0.546184	1.69676	0	0.0285139	1	2460	tags=39%, list=14%, signal=46%
REACTOME_ORC1_REMOVAL_FROM_CHROMATIN	52	0.494479	1.69639	0	0.0285468	1	3997	tags=33%, list=23%, signal=42%
NELSON_RESPONSE_TO_ANDROGEN_UP	60	0.468739	1.69611	0	0.0285438	1	2898	tags=35%, list=16%, signal=42%
REACTOME_TRANSPORT_OF_MATURE_TRANSCRIPT_TO_CYTOPLASM	38	0.513165	1.69522	0.00900901	0.0287956	1	3928	tags=53%, list=22%, signal=68%
ONGUSAHA_TP53_TARGETS	31	0.540293	1.69512	0.00399467	0.0287284	1	2258	tags=45%, list=13%, signal=52%
PID_AURORA_B_PATHWAY	32	0.535557	1.69472	0.00531915	0.0287633	1	2707	tags=41%, list=15%, signal=48%
SCHAEFFER_SOX9_TARGETS_IN_PROSTATE_DEVELOPMENT_DN	37	0.517521	1.69389	0.00265957	0.028973	1	2883	tags=38%, list=16%, signal=45%
ZHANG_TARGETS_OF_EWSR1_FLI1_FUSION	69	0.462455	1.69132	0	0.0297777	1	3359	tags=33%, list=19%, signal=41%
RICKMAN_TUMOR_DIFFERENTIATED_WELL_VS_POORLY_UP	161	0.415415	1.69054	0	0.0298611	1	5780	tags=49%, list=33%, signal=72%
HOFMANN_CELL_LYMPHOMA_UP	34	0.530294	1.69034	0.00828729	0.0298438	1	4757	tags=53%, list=27%, signal=72%
HOELZEL_NF1_TARGETS_DN	77	0.455864	1.68982	0	0.0299513	1	1445	tags=18%, list=8%, signal=20%
TONKS_TARGETS_OF_RUNX1_RUNX1T1_FUSION_GRANULOCYTE_UP	39	0.509203	1.68967	0.00390117	0.0299201	1	3113	tags=38%, list=18%, signal=47%
BILANGES_SERUM_SENSITIVE_VIA_TSC2	29	0.548036	1.68928	0.0026738	0.0299507	1	5241	tags=55%, list=30%, signal=78%
DAVICIONI_MOLECULAR_ARMS_VS_ERMS_DN	128	0.428722	1.68917	0	0.0299023	1	4069	tags=38%, list=23%, signal=48%
KEGG_SMALL_CELL_LUNG_CANCER	69	0.462835	1.68742	0.00122549	0.0304215	1	2871	tags=30%, list=16%, signal=36%
CROMER_METASTASIS_UP	60	0.473492	1.6856	0	0.0310257	1	4919	tags=43%, list=28%, signal=60%
LIM_MAMMARY_STEM_CELL_UP	391	0.391987	1.68486	0	0.0311817	1	2676	tags=27%, list=15%, signal=31%
TAKEDA_TARGETS_OF_NUP98_HOXA9_FUSION_3D_UP	92	0.445876	1.68305	0	0.0317421	1	3012	tags=30%, list=17%, signal=36%
PENG_GLUTAMINE_DEPRIVATION_UP	29	0.547609	1.68289	0.00653595	0.0317125	1	3592	tags=45%, list=20%, signal=56%
YAGI_AML_WITH_T_9_11_TRANSLOCATION	94	0.44291	1.68262	0	0.0317138	1	3054	tags=35%, list=17%, signal=42%
RAMASWAMY_METASTASIS_UP	49	0.486403	1.68262	0.00502513	0.031621	1	3547	tags=37%, list=20%, signal=46%
YU_BAP1_TARGETS	19	0.608009	1.68208	0.00994318	0.0317359	1	5083	tags=68%, list=29%, signal=96%
HOUSTIS_ROS	28	0.545643	1.67979	0.00544218	0.0324866	1	3933	tags=54%, list=22%, signal=69%
GROSS_ELK3_TARGETS_UP	22	0.584717	1.67961	0.00829876	0.032439	1	2927	tags=41%, list=17%, signal=49%
JAEGER_METASTASIS_UP	33	0.521147	1.67516	0.00402145	0.0340673	1	3218	tags=45%, list=18%, signal=55%
VALK_AML_CLUSTER_3	20	0.589548	1.67375	0.00561798	0.0345201	1	3136	tags=40%, list=18%, signal=49%
MULLIGHAN_NPM1_SIGNATURE_3_UP	231	0.399608	1.67309	0	0.034674	1	5016	tags=42%, list=28%, signal=57%
REACTOME_O_LINKED_GLYCOSYLATION_OF_MUCINS	27	0.554289	1.67282	0.00675676	0.0346566	1	2194	tags=30%, list=12%, signal=34%
PID_SMAD2_3PATHWAY	15	0.627728	1.67218	0.00442478	0.0347375	1	2834	tags=40%, list=16%, signal=48%
GALLUZZI_PERMEABILIZE_MITOCHONDRIA	35	0.511941	1.67204	0.00962861	0.0347297	1	2574	tags=40%, list=15%, signal=47%
KEGG_PYRIMIDINE_METABOLISM	76	0.452142	1.67148	0.00240385	0.0348652	1	3639	tags=41%, list=21%, signal=51%
JISON_SICKLE_CELL_DISEASE_UP	137	0.424379	1.66955	0	0.0354992	1	4314	tags=39%, list=24%, signal=51%
RODRIGUES_THYROID_CARCINOMA_ANAPLASTIC_UP	490	0.383523	1.66899	0	0.0356476	1	3072	tags=28%, list=17%, signal=33%
DANG_MYC_TARGETS_UP	109	0.428405	1.66802	0.00114155	0.0359369	1	4992	tags=42%, list=28%, signal=58%
REACTOME_FORMATION_OF_THE_HIV1_EARLY_ELONGATION_COMPLEX	27	0.543618	1.66704	0.00815217	0.0363054	1	4951	tags=52%, list=28%, signal=72%
CHICAS_RB1_TARGETS_LOW_SERUM	54	0.48234	1.66698	0.001221	0.0362355	1	2530	tags=31%, list=14%, signal=37%
JIANG_VHL_TARGETS	98	0.434988	1.66654	0	0.036345	1	3781	tags=40%, list=21%, signal=50%
CHEMNITZ_RESPONSE_TO_PROSTAGLANDIN_E2_UP	104	0.436597	1.66561	0.0022779	0.0366104	1	4270	tags=44%, list=24%, signal=58%
LI_WILMS_TUMOR_VS_FETAL_KIDNEY_1_UP	145	0.417457	1.66413	0	0.0371888	1	4982	tags=43%, list=28%, signal=60%
REACTOME_REGULATION_OF_GLUCOKINASE_BY_GLUCOKINASE_REGULATORY_PROTEIN	23	0.570953	1.664	0.0128755	0.037155	1	3662	tags=52%, list=21%, signal=66%
DAIRKEE_CANCER_PRONE_RESPONSE_BPA	43	0.497429	1.66325	0.0052356	0.0373333	1	2573	tags=42%, list=15%, signal=49%
AZARE_STAT3_TARGETS	16	0.620142	1.66305	0.0137825	0.037309	1	1657	tags=44%, list=9%, signal=48%
LINDSTEDT_DENDRITIC_CELL_MATURATION_D	43	0.505361	1.66249	0.00398936	0.0373916	1	2684	tags=40%, list=15%, signal=46%
ZHAN_MULTIPLE_MYELOMA_MF_UP	37	0.505918	1.66231	0.00392157	0.0373359	1	2163	tags=30%, list=12%, signal=34%
PLASARI_TGFB1_TARGETS_10HR_DN	184	0.405798	1.66097	0	0.0378235	1	2881	tags=29%, list=16%, signal=35%
CHIARADONNA_NEOPLASTIC_TRANSFORMATION_KRAS_UP	94	0.437236	1.66003	0	0.0381064	1	6377	tags=62%, list=36%, signal=96%
MITSIADES_RESPONSE_TO_APLIDIN_DN	189	0.400353	1.65985	0	0.0380742	1	3178	tags=34%, list=18%, signal=41%
NOUSHMEHR_GBM_SILENCED_BY_METHYLATION	34	0.51929	1.6578	0.0065445	0.0388145	1	2786	tags=38%, list=16%, signal=45%
HUANG_FOXA2_TARGETS_DN	27	0.547466	1.65685	0.00816326	0.0390924	1	315	tags=22%, list=2%, signal=23%
VERHAAK_GLIOBLASTOMA_PRONEURAL	128	0.417564	1.65654	0	0.0391407	1	4458	tags=38%, list=25%, signal=50%
BOYAULT_LIVER_CANCER_SUBCLASS_G23_UP	39	0.502993	1.65479	0.00512164	0.0397515	1	1810	tags=28%, list=10%, signal=31%
WHITFIELD_CELL_CYCLE_S	103	0.427897	1.65445	0	0.0397699	1	4048	tags=41%, list=23%, signal=53%
CHAUHAN_RESPONSE_TO_METHOXYESTRADIOL_UP	39	0.502173	1.65368	0.00385604	0.0399932	1	5384	tags=44%, list=30%, signal=63%
ROZANOV_MMP14_TARGETS_SUBSET	26	0.547649	1.65296	0.0027972	0.040178	1	2453	tags=31%, list=14%, signal=36%
RAMALHO_STEMNESS_UP	168	0.411357	1.65267	0	0.0402165	1	4584	tags=38%, list=26%, signal=51%
KANG_AR_TARGETS_UP	16	0.612633	1.65256	0.00704225	0.0401426	1	5011	tags=63%, list=28%, signal=87%
FERREIRA_EWINGS_SARCOMA_UNSTABLE_VS_STABLE_UP	119	0.424914	1.65171	0	0.040438	1	5685	tags=53%, list=32%, signal=77%
YAO_TEMPORAL_RESPONSE_TO_PROGESTERONE_CLUSTER_9	54	0.474995	1.64997	0.00627353	0.0410555	1	4871	tags=48%, list=28%, signal=66%
ZHAN_EARLY_DIFFERENTIATION_GENES_DN	24	0.56072	1.64989	0.00560224	0.0409919	1	3723	tags=54%, list=21%, signal=69%
KEGG_GLYCOSAMINOGLYCAN_DEGRADATION	17	0.604958	1.64969	0.0112202	0.0409826	1	5866	tags=65%, list=33%, signal=97%
KIM_WT1_TARGETS_DN	334	0.38832	1.64961	0	0.0409018	1	4084	tags=35%, list=23%, signal=44%
MANN_RESPONSE_TO_AMIFOSTINE_UP	18	0.589963	1.64895	0.0151934	0.0410905	1	4867	tags=67%, list=28%, signal=92%
BENPORATH_ES_CORE_NINE_CORRELATED	71	0.443929	1.64832	0.00123916	0.0412746	1	2638	tags=32%, list=15%, signal=38%
MCBRYAN_PUBERTAL_TGFB1_TARGETS_UP	141	0.415732	1.64828	0	0.0411787	1	3328	tags=30%, list=19%, signal=36%
LI_INDUCED_T_TO_NATURAL_KILLER_DN	92	0.433013	1.64628	0.00118624	0.0420293	1	3981	tags=43%, list=23%, signal=56%
JAERVINEN_AMPLIFIED_IN_LARYNGEAL_CANCER	27	0.546871	1.64497	0.00935829	0.0424692	1	4207	tags=52%, list=24%, signal=68%
HADDAD_T_LYMPHOCYTE_AND_NK_PROGENITOR_DN	41	0.497614	1.6443	0.00640205	0.042636	1	3326	tags=44%, list=19%, signal=54%
KATSANOU_ELAVL1_TARGETS_DN	94	0.433792	1.64353	0	0.0428514	1	3955	tags=41%, list=22%, signal=53%
SU_TESTIS	45	0.485609	1.64295	0.00774194	0.0430127	1	2169	tags=31%, list=12%, signal=35%
REACTOME_ASSEMBLY_OF_THE_PRE_REPLICATIVE_COMPLEX	51	0.476061	1.64191	0.00392157	0.0433699	1	5034	tags=37%, list=28%, signal=52%
KYNG_ENVIRONMENTAL_STRESS_RESPONSE_UP	43	0.484709	1.64156	0.00511509	0.0434392	1	4595	tags=37%, list=26%, signal=50%
REACTOME_RNA_POL_II_PRE_TRANSCRIPTION_EVENTS	48	0.481357	1.64102	0.00375469	0.0435978	1	4999	tags=50%, list=28%, signal=70%
WU_CELL_MIGRATION	119	0.418631	1.63976	0.00110619	0.0441237	1	4982	tags=43%, list=28%, signal=59%
TIEN_INTESTINE_PROBIOTICS_6HR_DN	123	0.41416	1.63766	0.00110132	0.044941	1	4989	tags=42%, list=28%, signal=58%
AMUNDSON_POOR_SURVIVAL_AFTER_GAMMA_RADIATION_8G	76	0.449355	1.63766	0.00120627	0.0448268	1	2816	tags=30%, list=16%, signal=36%
STEIN_ESRRA_TARGETS_DN	73	0.450258	1.63747	0.00365408	0.0448051	1	3500	tags=34%, list=20%, signal=43%
BERENJENO_TRANSFORMED_BY_RHOA_DN	309	0.386833	1.6359	0	0.045348	1	5361	tags=43%, list=30%, signal=61%
VERHAAK_GLIOBLASTOMA_CLASSICAL	119	0.414918	1.63555	0	0.0454169	1	3251	tags=31%, list=18%, signal=38%
GINESTIER_BREAST_CANCER_20Q13_AMPLIFICATION_DN	108	0.421646	1.63511	0.00231214	0.0455024	1	4423	tags=41%, list=25%, signal=54%
GAL_LEUKEMIC_STEM_CELL_DN	130	0.412889	1.63447	0.00112994	0.0456557	1	4952	tags=45%, list=28%, signal=63%
MOHANKUMAR_TLX1_TARGETS_UP	324	0.384398	1.63328	0	0.0461879	1	4569	tags=40%, list=26%, signal=52%
WIELAND_UP_BY_HBV_INFECTION	62	0.456287	1.63212	0.00359712	0.0466643	1	2820	tags=31%, list=16%, signal=36%
RODWELL_AGING_KIDNEY_UP	319	0.382734	1.632	0	0.0465903	1	3351	tags=31%, list=19%, signal=38%
ONKEN_UVEAL_MELANOMA_DN	393	0.378662	1.63163	0	0.0466633	1	4695	tags=38%, list=27%, signal=50%
CAFFAREL_RESPONSE_TO_THC_DN	19	0.58052	1.63088	0.0116959	0.0469323	1	5400	tags=74%, list=31%, signal=106%
REACTOME_E2F_MEDIATED_REGULATION_OF_DNA_REPLICATION	19	0.568203	1.63023	0.0140056	0.0471184	1	1920	tags=42%, list=11%, signal=47%
LUCAS_HNF4A_TARGETS_UP	36	0.499803	1.62934	0.00902062	0.0473793	1	3169	tags=44%, list=18%, signal=54%
BROWNE_HCMV_INFECTION_10HR_DN	39	0.489695	1.62906	0.0115533	0.047388	1	5264	tags=54%, list=30%, signal=76%
GRADE_COLON_AND_RECTAL_CANCER_UP	217	0.391076	1.62562	0	0.0490139	1	5646	tags=46%, list=32%, signal=67%
CHICAS_RB1_TARGETS_SENESCENT	392	0.374823	1.62519	0	0.0491212	1	4902	tags=41%, list=28%, signal=56%
ZAMORA_NOS2_TARGETS_DN	80	0.440438	1.62516	0.00238095	0.0490204	1	4676	tags=41%, list=26%, signal=56%
FLECHNER_PBL_KIDNEY_TRANSPLANT_REJECTED_VS_OK_DN	36	0.511685	1.62499	0.00796813	0.0490032	1	3318	tags=39%, list=19%, signal=48%
HESS_TARGETS_OF_HOXA9_AND_MEIS1_DN	51	0.462998	1.62488	0.00495663	0.0489307	1	3326	tags=39%, list=19%, signal=48%
PUJANA_BREAST_CANCER_LIT_INT_NETWORK	81	0.433638	1.62409	0.00598086	0.0492541	1	5125	tags=49%, list=29%, signal=69%
KEGG_PENTOSE_PHOSPHATE_PATHWAY	17	0.586119	1.62329	0.0234261	0.0495458	1	2485	tags=41%, list=14%, signal=48%
TORCHIA_TARGETS_OF_EWSR1_FLI1_FUSION_DN	233	0.386789	1.6232	0	0.0494699	1	2703	tags=29%, list=15%, signal=33%
Discordant
REACTOME_AMINE_LIGAND_BINDING_RECEPTORS	27	-0.699871	-2.54426	0	0	0	2776	tags=59%, list=16%, signal=70%
LEIN_NEURON_MARKERS	54	-0.511961	-2.21021	0	0.0119071	0.04	3763	tags=46%, list=21%, signal=59%
MEISSNER_NPC_HCP_WITH_H3K27ME3	32	-0.526622	-2.00279	0	0.0724349	0.313	3928	tags=53%, list=22%, signal=68%
KEGG_NEUROACTIVE_LIGAND_RECEPTOR_INTERACTION	145	-0.387157	-1.93722	0	0.105891	0.518	3080	tags=39%, list=17%, signal=47%
BIOCARTA_NOS1_PATHWAY	19	-0.592498	-1.92859	0.00302115	0.0919331	0.548	596	tags=26%, list=3%, signal=27%
